# Supplementary material for: Therapeutic Potential of 2-Methylquinazolin-4(3H)-one as an Antiviral Agent against Influenza A Virus-Induced Acute Lung Injury in Mice
Source: Molecules. 2022 Nov 14;27(22):7857. doi: 10.3390/molecules27227857 (PMC9697438; doi:10.3390/molecules27227857)
Supplement: Supplementary file 1 [file molecules-27-07857-s001.zip]

Archive with 1 entries (1 files):
- molecules-1989061-supplementary materials.pdf
